# Supplementary material for: Chiroptically Active Multi-Modal Calcium Carbonate-Based Nanocomposites
Source: Nanomaterials (Basel). 2023 Dec 31;14(1):100. doi: 10.3390/nano14010100 (PMC10780737; doi:10.3390/nano14010100)
Supplement: Supplementary file 1 [file nanomaterials-14-00100-s001.zip]

Archive with 1 entries (1 files):
- nanomaterials-2750355-supplementary.pdf
